# Supplementary material for: Nutrient Intake and Risk Factors for Metabolic Syndrome in Christian Orthodox Church Religious Fasters
Source: Nutrients. 2023 May 25;15(11):2468. doi: 10.3390/nu15112468 (PMC10255146; doi:10.3390/nu15112468)
Supplement: Supplementary file 1 [file nutrients-15-02468-s001.zip]

Archive with 1 entries (1 files):
- nutrients-2390664-supplementary.pdf
